# Supplementary material for: Can sPD-1 and sPD-L1 Plasma Concentrations Predict Treatment Response among Patients with Extraparenchymal Neurocysticercosis?
Source: Pathogens. 2023 Sep 1;12(9):1116. doi: 10.3390/pathogens12091116 (PMC10535301; doi:10.3390/pathogens12091116)
Supplement: Supplementary file 1 [file pathogens-12-01116-s001.zip]

Archive with 1 entries (1 files):
- pathogens-2509266-supplementary.pdf
